# Supplementary material for: Marker-Less Navigation System for Anterior Cruciate Ligament Reconstruction with 3D Femoral Analysis and Arthroscopic Guidance
Source: Bioengineering (Basel). 2025 Apr 27;12(5):464. doi: 10.3390/bioengineering12050464 (PMC12108640; doi:10.3390/bioengineering12050464)
Supplement: Supplementary file 1 [file bioengineering-12-00464-s001.zip]

Archive with 1 entries (1 files):
- video_abstract.mp4
